# Supplementary material for: Structural Characterization of Two Short Unspecific Peroxygenases: Two Different Dimeric Arrangements
Source: Antioxidants (Basel). 2022 Apr 30;11(5):891. doi: 10.3390/antiox11050891 (PMC9137552; doi:10.3390/antiox11050891)
Supplement: Supplementary file 1 [file antioxidants-11-00891-s001.zip]

Archive with 1 entries (1 files):
- antioxidants-1675293-supplementary.pdf
